# Supplementary material for: In Vitro Study on the Adhesive Performance of Some Resin-Based Materials Used to Restore Class II Cavities
Source: Materials (Basel). 2021 Jul 31;14(15):4299. doi: 10.3390/ma14154299 (PMC8348953; doi:10.3390/ma14154299)
Supplement: Supplementary file 1 [file materials-14-04299-s001.zip]

Archive with 1 entries (1 files):
- materials-1325751-supplementary.pdf
